# Supplementary material for: Phylogeny and Biogeography of Calanthe Shed New Light on Alpine Origin and Radiation History of Calanthe Alliance
Source: Ecol Evol. 2026 Mar 18;16(3):e73301. doi: 10.1002/ece3.73301 (PMC13093556; doi:10.1002/ece3.73301)
Supplement: Supplementary file 1 — Figure S1: Bayesian inference based on the nrITS. Numbers near the nodes are Bayesian posterior probabilities and bootstrap percentages (PP left, BSML middle, and BSMP right). An asterisk (*) indicates that the node has 1.0 posterior probability or 100%. Figure S2: Bayesian inference based on the single‐copy SNPs. Numbers near the nodes are Bayesian posterior probabilities and bootstrap percentages (PP left, BSML middle, and BSMP right). An asterisk (*) indicates that the node has 1.0 posterior probability or 100%. Table S1: Characteristics of the Calanthe alliance plastome generated in this study. The accession number of plastome and nrITS. The bold indicate the new data obtained in this study. Table S2: State of the Calanthe alliance used in this study. Table S3: Morphological characteristics of the Calanthe alliance used in this study. Table S4: Divergence times (Mya) of the mainly groups in Calanthe alliance, with result of ancestral reconstruction using the S‐DIVA and DEC. [file ECE3-16-e73301-s001.zip]

Archive with 2 entries (2 files):
- supplementary tables.docx
- Supplements.docx
